# Supplementary material for: The impact of SGLT2i on the outcome of advanced lung cancer in patients with diabetes
Source: Front Oncol. 2026 Feb 20;16:1759702. doi: 10.3389/fonc.2026.1759702 (PMC12962895; doi:10.3389/fonc.2026.1759702)
Supplement: Supplementary file 1 [file Table1.xlsx]

## Sheet: Sheet1
Table S1 Type, duration and dosage of SGLT2i therapy
	SGLT2i (n=94)
Type (dapagliflozin)	94
Dosing (mg qd)	10（10-10）
Duration of SGLT2i treatment (months)	13 （8-21）
SGLT2i, Sodium-glucose cotransporter-2 inhibitors
